# Supplementary material for: Spectroscopic Characterization of Mitochondrial G-Quadruplexes
Source: Int J Mol Sci. 2022 Jan 15;23(2):925. doi: 10.3390/ijms23020925 (PMC8780183; doi:10.3390/ijms23020925)
Supplement: Supplementary file 1 [file ijms-23-00925-s001.zip]

Archive with 1 entries (1 files):
- ijms-1536116-supplementary.pdf
